# Supplementary material for: Effects of Ten Different Exercise Interventions on Motor Function in Parkinson’s Disease Patients—A Network Meta-Analysis of Randomized Controlled Trials
Source: Brain Sci. 2022 May 27;12(6):698. doi: 10.3390/brainsci12060698 (PMC9221238; doi:10.3390/brainsci12060698)
Supplement: Supplementary file 1 [file brainsci-12-00698-s001.zip]

Archive with 1 entries (1 files):
- brainsci-1731259-supplementary.pdf
